# Supplementary material for: Pupils’ Use of Social Media and Its Relation to Mental Health from a School Personnel Perspective: A Preliminary Qualitative Study
Source: Int J Environ Res Public Health. 2021 Aug 31;18(17):9163. doi: 10.3390/ijerph18179163 (PMC8431308; doi:10.3390/ijerph18179163)
Supplement: Supplementary file 1 [file ijerph-18-09163-s001.zip]

Archive with 1 entries (1 files):
- ijerph-1290415-supplementary.pdf
